# Supplementary material for: Chinese Populations of Magnaporthe oryzae Serving as a Source of Human-Mediated Gene Flow to Asian Countries: A Population Genomic Analysis
Source: J Fungi (Basel). 2024 Oct 25;10(11):739. doi: 10.3390/jof10110739 (PMC11595323; doi:10.3390/jof10110739)
Supplement: Supplementary file 1 [file jof-10-00739-s001.zip]

Archive with 3 entries (3 files):
- Table S1 genome information of M. oryzae strains.xls
- Table S2 Cross Validation error for different models.xls
- Table S3 Genetic differentiation among populations (Fst)..xls
