# Supplementary material for: Chinese Populations of Magnaporthe oryzae Serving as a Source of Human-Mediated Gene Flow to Asian Countries: A Population Genomic Analysis
Source: J Fungi (Basel). 2024 Oct 25;10(11):739. doi: 10.3390/jof10110739 (PMC11595323; doi:10.3390/jof10110739)
Supplement: Supplementary file 1 [file jof-10-00739-s001.zip › Table S2 Cross Validation error for different models.xls]

## Sheet: Sheet1
K	CV error
2	0.29114
3	0.26093
4	0.27976
5	0.27441
6	0.27485
7	0.27001
8	0.27255
9	0.27416
10	0.27506
