# Supplementary material for: Chinese Populations of Magnaporthe oryzae Serving as a Source of Human-Mediated Gene Flow to Asian Countries: A Population Genomic Analysis
Source: J Fungi (Basel). 2024 Oct 25;10(11):739. doi: 10.3390/jof10110739 (PMC11595323; doi:10.3390/jof10110739)
Supplement: Supplementary file 1 [file jof-10-00739-s001.zip › Table S3 Genetic differentiation among populations (Fst)..xls]

## Sheet: Sheet1
	Asia	Africa	Europe	North America	South America
Asia	0
Africa	0.127	0
Europe	0.103	0.128	0
North America	0.093	0.237	0.088	0
South America	0.147	0.214	0.118	0.134	0
